# Supplementary material for: Identification of an integrated stress and growth response signaling switch that directs vertebrate intestinal regeneration
Source: BMC Genomics. 2022 Jan 4;23:6. doi: 10.1186/s12864-021-08226-5 (PMC8725436; doi:10.1186/s12864-021-08226-5)
Supplement: Supplementary file 2 — Additional file 2: Table S1. Differentially expressed genes between timepoints in boa constrictor small intestine after feeding (p < 0.05, |log2FC| > 1.5). [file 12864_2021_8226_MOESM2_ESM.xlsx]

## Sheet: Sheet1
Table S1: Differentially expressed genes between timepoints in boa constrictor small intestine after feeding (p < 0.05, |log2FC| > 1.5).
Contrast	Upregulated	Downregulated	Total
Fasted vs. 12hrpf	1312	521	1833
12hrpf vs. 1dpf	3	5	8
1dpf vs. 3dpf	15	14	29
3dpf vs. 6dpf	105	128	233
