# Supplementary material for: Identification of an integrated stress and growth response signaling switch that directs vertebrate intestinal regeneration
Source: BMC Genomics. 2022 Jan 4;23:6. doi: 10.1186/s12864-021-08226-5 (PMC8725436; doi:10.1186/s12864-021-08226-5)
Supplement: Supplementary file 3 — Additional file 3: Table S3. Target molecules of NFE2L2 and their directional changes in the RNAseq dataset from fasted vs. 12hrpf. [file 12864_2021_8226_MOESM3_ESM.xlsx]

## Sheet: Sheet1
Table S3: Target molecules of NFE2L2 and their directional changes in the RNAseq dataset from fasted vs. 12hrpf.
ID	Prediction	Expr Log Ratio	Findings
GSTA5	Activated	6.781	Upregulates (25)
TXNRD1	Activated	5.262	Upregulates (5)
PSAT1	Activated	4.873	Upregulates (3)
FABP1	Inhibited	4.858	Downregulates (1)
HSP90B1	Activated	4.826	Upregulates (1)
NAT8B	Inhibited	4.658	Downregulates (1)
PRDX1	Activated	4.633	Upregulates (9)
APOA4	Activated	4.531	Upregulates (1)
IDH1	Activated	4.326	Upregulates (3)
SRXN1	Activated	4.301	Upregulates (1)
HYOU1	Affected	4.189	Regulates (2)
MOGS	Activated	4.143	Upregulates (2)
GADD45G	Activated	3.952	Upregulates (1)
PDIA6	Activated	3.821	Upregulates (1)
ABCG2	Affected	3.815	Regulates (1)
SEC23A	Activated	3.61	Upregulates (1)
HSP90AA1	Activated	3.592	Upregulates (1)
SLC2A1	Activated	3.515	Upregulates (1)
SLC1A4	Activated	3.467	Upregulates (1)
IL1B	Activated	3.336	Upregulates (12)
NEUROD1	Activated	3.327	Upregulates (1)
PLIN2	Activated	3.072	Upregulates (1)
PSMD14	Activated	3.012	Upregulates (2)
DDIT3	Inhibited	2.972	Downregulates (2)
ENTPD5	Activated	2.933	Upregulates (1)
CHORDC1	Activated	2.873	Upregulates (1)
XBP1	Activated	2.798	Upregulates (1)
MST1R	Inhibited	2.792	Downregulates (1)
GSTA1	Activated	2.778	Upregulates (3)
BCL2L1	Activated	2.756	Upregulates (1)
PSMB6	Activated	2.678	Upregulates (2)
PSMB5	Activated	2.611	Upregulates (8)
SLC7A8	Activated	2.514	Upregulates (1)
SHC1	Activated	2.474	Upregulates (7)
CALB1	Activated	2.473	Upregulates (1)
PPIB	Activated	2.45	Upregulates (2)
SREBF1	Inhibited	2.382	Downregulates (1)
ARF1	Activated	2.369	Upregulates (1)
SOD1	Activated	2.341	Upregulates (4)
NOCT	Activated	2.339	Upregulates (1)
PSMA7	Activated	2.331	Upregulates (1)
ABCB11	Activated	2.33	Upregulates (1)
VEGFA	Activated	2.327	Upregulates (1)
NFE2L3	Inhibited	2.292	Downregulates (2)
HM13	Activated	2.278	Upregulates (1)
SLC16A2	Inhibited	2.266	Downregulates (1)
PSMD11	Activated	2.241	Upregulates (2)
PSMD7	Activated	2.177	Upregulates (2)
CTGF	Inhibited	2.163	Downregulates (1)
NGEF	Activated	2.104	Upregulates (1)
SLC35A2	Activated	2.04	Upregulates (3)
SLC1A1	Activated	2.03	Upregulates (3)
ATF7	Activated	1.992	Upregulates (1)
PSMA5	Activated	1.95	Upregulates (7)
SLC30A4	Activated	1.934	Upregulates (1)
PSMB1	Activated	1.913	Upregulates (2)
USO1	Activated	1.876	Upregulates (1)
PTGS2	Inhibited	1.866	Downregulates (3)
UGDH	Activated	1.817	Upregulates (2)
COPS5	Activated	1.813	Upregulates (1)
PSMD13	Activated	1.77	Upregulates (2)
SERPINE1	Inhibited	1.767	Downregulates (1)
LMNA	Activated	1.736	Upregulates (1)
SLC35B1	Activated	1.732	Upregulates (1)
PSMB3	Activated	1.729	Upregulates (2)
PSMC1	Activated	1.729	Upregulates (3)
KEAP1	Activated	1.649	Upregulates (1)
OSGIN1	Activated	1.626	Upregulates (3)
GCLC	Activated	1.624	Upregulates (50)
ME1	Activated	1.566	Upregulates (4)
TMED2	Activated	1.563	Upregulates (1)
PSMB4	Activated	1.54	Upregulates (2)
CUL1	Activated	1.539	Upregulates (1)
TXN	Activated	1.515	Upregulates (9)
ATF3	Activated	1.506	Upregulates (1)
CCT7	Activated	1.504	Upregulates (2)
IFRD1	Activated	1.409	Upregulates (1)
PSMD4	Activated	1.386	Upregulates (6)
PSMD3	Activated	1.382	Upregulates (1)
PIP5K1C	Activated	1.371	Upregulates (1)
PDIA3	Activated	1.363	Upregulates (1)
FKBP5	Activated	1.358	Upregulates (2)
PDIA4	Activated	1.347	Upregulates (1)
NUCB2	Activated	1.346	Upregulates (2)
PTPRB	Activated	1.339	Upregulates (1)
DNAJB11	Activated	1.325	Upregulates (2)
DYNLL1	Activated	1.302	Upregulates (1)
PSMD1	Activated	1.293	Upregulates (3)
GSTP1	Activated	1.19	Upregulates (35)
CDKN1A	Affected	1.176	Regulates (1)
DAD1	Activated	1.145	Upregulates (1)
HERPUD1	Activated	1.13	Upregulates (1)
VCP	Activated	1.112	Upregulates (2)
PSMD12	Activated	1.105	Upregulates (2)
NARS	Activated	1.098	Upregulates (1)
MAFF	Activated	1.09	Upregulates (1)
SNAI2	Inhibited	1.082	Downregulates (1)
GSTM1	Activated	1.067	Upregulates (10)
ALAS1	Activated	1.037	Upregulates (1)
MSMO1	Inhibited	1.029	Downregulates (1)
DNAJC3	Activated	1.021	Upregulates (1)
GCLM	Activated	1.013	Upregulates (33)
NFE2L2	Activated	1.011	Upregulates (39)
NFE2L1	Affected	1.004	Regulates (2)
G6PD	Activated	0.899	Upregulates (7)
TALDO1	Activated	0.875	Upregulates (3)
FOXO3	Activated	0.862	Upregulates (3)
CLPP	Activated	0.833	Upregulates (2)
DCTN3	Activated	0.795	Upregulates (1)
TFAM	Activated	0.788	Upregulates (3)
EIF4G2	Activated	0.78	Upregulates (1)
UBE2K	Activated	0.743	Upregulates (2)
APPBP2	Activated	0.733	Upregulates (1)
TBRG1	Activated	0.715	Upregulates (1)
ATF4	Activated	0.616	Upregulates (5)
NCKAP1	Inhibited	-0.822	Upregulates (1)
CTSK	Activated	-0.929	Downregulates (2)
CTSD	Inhibited	-0.961	Upregulates (1)
GSR	Inhibited	-1.003	Upregulates (9)
HTATIP2	Inhibited	-1.044	Upregulates (1)
EPHX1	Inhibited	-1.068	Upregulates (11)
LPL	Inhibited	-1.091	Upregulates (4)
BRCA1	Inhibited	-1.172	Upregulates (1)
NBR1	Inhibited	-1.177	Upregulates (1)
CDKN2C	Affected	-1.198	Regulates (1)
SRGN	Affected	-1.2	Regulates (2)
GPX1	Affected	-1.423	Regulates (1)
CREG1	Inhibited	-1.471	Upregulates (1)
BNIP3	Inhibited	-1.622	Upregulates (1)
FXYD1	Inhibited	-1.659	Upregulates (1)
COL4A2	Inhibited	-1.703	Upregulates (1)
APBA3	Inhibited	-1.795	Upregulates (1)
PKIA	Inhibited	-1.92	Upregulates (1)
FMO1	Inhibited	-1.929	Upregulates (2)
COL3A1	Inhibited	-2.032	Upregulates (1)
ADCYAP1	Inhibited	-2.15	Upregulates (1)
C5	Inhibited	-2.194	Upregulates (1)
