# Supplementary material for: Identification of an integrated stress and growth response signaling switch that directs vertebrate intestinal regeneration
Source: BMC Genomics. 2022 Jan 4;23:6. doi: 10.1186/s12864-021-08226-5 (PMC8725436; doi:10.1186/s12864-021-08226-5)
Supplement: Supplementary file 4 — Additional file 4: Table S2. Target molecules of XBP1 and their directional changes in the RNAseq dataset from fasted vs. 12hrpf. [file 12864_2021_8226_MOESM4_ESM.xlsx]

## Sheet: Sheet0
Table S2: Target molecules of XBP1 and their directional changes in the RNAseq dataset from fasted vs. 12hrpf.
ID	Prediction	Expr Log Ratio	Findings
APOA1	Activated	5.104	Upregulates (1)
HSPA5	Activated	5.032	Upregulates (11)
HSP90B1	Activated	4.826	Upregulates (4)
SCD	Inhibited	4.305	Downregulates (1)
HYOU1	Activated	4.189	Upregulates (1)
SDF2L1	Activated	4.167	Upregulates (1)
MOGS	Activated	4.143	Upregulates (1)
PDIA6	Activated	3.821	Upregulates (4)
SEC23A	Activated	3.61	Upregulates (1)
ATF6	Activated	3.457	Upregulates (1)
DNAJB9	Activated	3.447	Upregulates (7)
BET1	Activated	3.138	Upregulates (1)
ATP2A2	Activated	2.999	Upregulates (1)
DDIT3	Affected	2.972	Regulates (3)
NR1H3	Activated	2.972	Upregulates (2)
CALR	Activated	2.942	Upregulates (1)
ARFGAP3	Activated	2.935	Upregulates (1)
XBP1	Activated	2.798	Upregulates (14)
GOSR2	Activated	2.748	Upregulates (1)
CREB3	Activated	2.717	Upregulates (1)
SEC24D	Activated	2.66	Upregulates (1)
SRPRB	Activated	2.605	Upregulates (1)
GOLPH3	Activated	2.602	Upregulates (1)
PPIB	Activated	2.45	Upregulates (1)
PIGA	Activated	2.398	Upregulates (1)
SREBF1	Affected	2.382	Regulates (3)
SEC23B	Activated	2.363	Upregulates (2)
SOD1	Activated	2.341	Upregulates (1)
ERP44	Activated	2.315	Upregulates (2)
HM13	Activated	2.278	Upregulates (1)
EIF2AK3	Activated	2.276	Upregulates (1)
YIPF5	Activated	2.263	Upregulates (1)
KLF4	Activated	2.155	Upregulates (1)
COPB1	Activated	2.146	Upregulates (1)
ERLEC1	Activated	2.088	Upregulates (2)
SRPRA	Activated	2.081	Upregulates (1)
HSPA13	Activated	2.054	Upregulates (1)
GOPC	Activated	2.044	Upregulates (1)
MGAT2	Activated	2.043	Upregulates (2)
PHLDA2	Affected	2.027	Regulates (2)
TOP1	Affected	2	Regulates (1)
DNAJC1	Activated	1.999	Upregulates (1)
SRP9	Activated	1.938	Upregulates (1)
USO1	Activated	1.876	Upregulates (1)
COPE	Activated	1.869	Upregulates (1)
SRP54	Activated	1.794	Upregulates (1)
ARCN1	Activated	1.756	Upregulates (1)
COPB2	Activated	1.73	Upregulates (1)
ATG5	Activated	1.681	Upregulates (1)
ALG2	Activated	1.66	Upregulates (2)
FKBP1B	Activated	1.63	Upregulates (1)
SERP1	Activated	1.619	Upregulates (1)
EDEM2	Activated	1.589	Upregulates (1)
SELENOM	Activated	1.518	Upregulates (1)
TXN	Activated	1.515	Upregulates (2)
BFAR	Activated	1.515	Upregulates (1)
S1PR1	Affected	1.468	Regulates (1)
COPG1	Activated	1.449	Upregulates (1)
RAB3A	Activated	1.431	Upregulates (1)
DNAJC10	Activated	1.423	Upregulates (1)
PDIA3	Activated	1.363	Upregulates (1)
RCN3	Activated	1.348	Upregulates (1)
PDIA4	Activated	1.347	Upregulates (2)
NUCB2	Activated	1.346	Upregulates (1)
COPZ1	Activated	1.341	Upregulates (1)
SRP68	Activated	1.328	Upregulates (1)
DNAJB11	Activated	1.325	Upregulates (13)
GOLGA3	Activated	1.281	Upregulates (1)
DERL1	Activated	1.274	Upregulates (1)
APBB2	Affected	1.262	Regulates (2)
SEC22B	Activated	1.208	Upregulates (1)
SYVN1	Activated	1.187	Upregulates (2)
CRK	Affected	1.157	Regulates (2)
DAD1	Activated	1.145	Upregulates (1)
HERPUD1	Activated	1.13	Upregulates (1)
LMAN1	Activated	1.063	Upregulates (1)
DNAJC3	Activated	1.021	Upregulates (6)
SPCS2	Activated	1.021	Upregulates (1)
DDOST	Activated	1.008	Upregulates (1)
GORASP2	Activated	0.916	Upregulates (1)
SEC63	Activated	0.856	Upregulates (1)
BLZF1	Activated	0.772	Upregulates (1)
COG6	Activated	0.767	Upregulates (1)
ERO1B	Activated	0.652	Upregulates (1)
ATF4	Affected	0.616	Regulates (1)
BET1L	Inhibited	-0.553	Upregulates (1)
BECN1	Affected	-0.669	Regulates (3)
XRCC6	Affected	-0.722	Regulates (2)
APP	Activated	-1	Downregulates (2)
TFDP1	Affected	-1.039	Regulates (1)
FAS	Inhibited	-1.144	Upregulates (1)
TXNDC5	Inhibited	-1.16	Upregulates (2)
SERPINA1	Inhibited	-1.519	Upregulates (1)
FKBP10	Inhibited	-1.59	Upregulates (1)
ACACB	Activated	-1.776	Downregulates (2)
FKBP1B	Activated	1.63	Upregulates (1)
SERP1	Activated	1.619	Upregulates (1)
EDEM2	Activated	1.589	Upregulates (1)
SELENOM	Activated	1.518	Upregulates (1)
TXN	Activated	1.515	Upregulates (2)
BFAR	Activated	1.515	Upregulates (1)
S1PR1	Affected	1.468	Regulates (1)
COPG1	Activated	1.449	Upregulates (1)
RAB3A	Activated	1.431	Upregulates (1)
DNAJC10	Activated	1.423	Upregulates (1)
PDIA3	Activated	1.363	Upregulates (1)
RCN3	Activated	1.348	Upregulates (1)
PDIA4	Activated	1.347	Upregulates (2)
NUCB2	Activated	1.346	Upregulates (1)
COPZ1	Activated	1.341	Upregulates (1)
SRP68	Activated	1.328	Upregulates (1)
DNAJB11	Activated	1.325	Upregulates (13)
GOLGA3	Activated	1.281	Upregulates (1)
DERL1	Activated	1.274	Upregulates (1)
APBB2	Affected	1.262	Regulates (2)
SEC22B	Activated	1.208	Upregulates (1)
SYVN1	Activated	1.187	Upregulates (2)
CRK	Affected	1.157	Regulates (2)
DAD1	Activated	1.145	Upregulates (1)
HERPUD1	Activated	1.13	Upregulates (1)
LMAN1	Activated	1.063	Upregulates (1)
DNAJC3	Activated	1.021	Upregulates (6)
SPCS2	Activated	1.021	Upregulates (1)
DDOST	Activated	1.008	Upregulates (1)
GORASP2	Activated	0.916	Upregulates (1)
SEC63	Activated	0.856	Upregulates (1)
BLZF1	Activated	0.772	Upregulates (1)
COG6	Activated	0.767	Upregulates (1)
ERO1B	Activated	0.652	Upregulates (1)
ATF4	Affected	0.616	Regulates (1)
BET1L	Inhibited	-0.553	Upregulates (1)
BECN1	Affected	-0.669	Regulates (3)
XRCC6	Affected	-0.722	Regulates (2)
APP	Activated	-1	Downregulates (2)
TFDP1	Affected	-1.039	Regulates (1)
FAS	Inhibited	-1.144	Upregulates (1)
TXNDC5	Inhibited	-1.16	Upregulates (2)
SERPINA1	Inhibited	-1.519	Upregulates (1)
FKBP10	Inhibited	-1.59	Upregulates (1)
ACACB	Activated	-1.776	Downregulates (2)
