# Supplementary material for: Identification of an integrated stress and growth response signaling switch that directs vertebrate intestinal regeneration
Source: BMC Genomics. 2022 Jan 4;23:6. doi: 10.1186/s12864-021-08226-5 (PMC8725436; doi:10.1186/s12864-021-08226-5)
Supplement: Supplementary file 5 — Additional file 5: Table S5. Number of reads per sample in multiple species analysis. [file 12864_2021_8226_MOESM5_ESM.xlsx]

## Sheet: Sheet1
Table S5: Number of reads per sample in multiple species analysis.
Species	Timepoint	Sample ID	Number Reads
Boa	Fasted	BC33	58944055
		BC45	58963952
		BC62	64460828
		BC65	57903905
		BC66	56512826
	12hrpf	BC32	68569965
		BC51	65299821
		BC64	60300680
	1dpf	BC53	70014908
		BC54	62098504
		BC57	83389676
		BC67	69069917
	3dpf	BC39	73884101
		BC56	89833962
		BC59	73294058
	6dpf	BC35	70047180
		BC40	52739880
		BC50	48958865
		BC55	58836016
		BC63	61952784
Python	Fasted	U25	11140509
		A16a	3409861
		A16b	992739
		AJ6a	5154838
		AJ6b	2060920
		AJ6c	2643193
	1dpf	W20	2043673
		V43	5656165
		Z14a	4085590
		Z14b	1678087
		Z14c	2401791
	4dpf	Y18a	3560391
		Y18b	1364726
		Y18c	2216650
		Y23a	2971652
		Y23b	1145443
		Y5a	3689468
		Y5b	1449679
Rattlesnake	Fasted	CV2	12730320
		CV4	11271037
		CV7	8708873
		CV1	1915910
	1dpf	CV6A	8556459
		CV8	5248596
		CV3	3010519
	4dpf	CV11	9610524
		CV12	8926893
		CV9	11594658
		CV10	2318138
Watersnake	Fasted	NR1316	9885620
		NR1317	9239753
		NR1416	6598368
		NR1464	11832553
	1dpf	NR1331	6486641
		NR1357	10446473
		NR1388	9144085
		NR1436	7363598
	4dpf	NR1324	5338747
		NR1327	19008775
		NR1354	5420532
		NR1442	8042516
