# Supplementary material for: Identification of an integrated stress and growth response signaling switch that directs vertebrate intestinal regeneration
Source: BMC Genomics. 2022 Jan 4;23:6. doi: 10.1186/s12864-021-08226-5 (PMC8725436; doi:10.1186/s12864-021-08226-5)
Supplement: Supplementary file 6 — Additional file 6: Table S4. Description of snakes sampled for analyses. [file 12864_2021_8226_MOESM6_ESM.xlsx]

## Sheet: Sheet1
Table S4: Description of snakes sampled for analyses.
ID	Snout-Vent Length (cm)	Body Mass (g)	Sex	Timepoint	RNAseq?	Proteomics Sample ID
BC62	108.8	685.9	M	Fasted	Y
BC33	113	713.4	F	Fasted		B03
BC66	111	627.7	M	Fasted	Y	B01
BC65	115	740	M	Fasted	Y	B04
BC45	122	888.5	M	Fasted	Y	B02
BC64	113.5	647.1	M	12hrpf	Y	B123
BC51	117.2	726.5	F	12hrpf	Y	B124
BC52	105.6	585.9	F	12hrpf	Y	B121
BC44	121	806.5	M	12hrpf	Y	B122
BC32	124.5	854.9	M	12hrpf	Y
BC67	114.5	622	M	1dpf	Y	B241
BC43	126.3	752.3	M	1dpf	Y	B244
BC57	116	751.6	M	1dpf	Y
BC54	112	810.8	M	1dpf	Y	B242
BC53	117	772.2	M	1dpf	Y	B243
BC56	112.5	730.8	M	3dpf	Y
BC59	118	769.1	F	3dpf
BC34	123	603.6	M	3dpf	Y	B721
BC60	116	685.5	F	3dpf		B722
BC39	121.2	896.1	F	3dpf	Y	B724
BC55	118.5	775.3	F	6dpf	Y
BC50	112	782.7	M	6dpf
BC40	112	635.6	F	6dpf	Y
BC35	118	738.1	F	6dpf	Y
BC63	116.5	749.5	F	6dpf
